# Supplementary material for: The Association Between Serum Drug Concentration and a Flare in Rheumatoid Arthritis Patients Tapering TNF Inhibitors
Source: Pharmaceuticals (Basel). 2025 Oct 8;18(10):1506. doi: 10.3390/ph18101506 (PMC12566885; doi:10.3390/ph18101506)
Supplement: Supplementary file 1 [file pharmaceuticals-18-01506-s001.zip]

Archive with 1 entries (1 files):
- pharmaceuticals-3841129-supplementary.pdf
